# Supplementary material for: A systematic review of adverse events following immunization during pregnancy and the newborn period
Source: Vaccine. Author manuscript; Available in PMC 2021 Jul 20. (PMC8290429; doi:10.1016/j.vaccine.2015.08.043)
Supplement: Supplementary Material 3 [file NIHMS1714969-supplement-Supplementary_Material_3.xlsx]

## Sheet: Maternal Imm AE table
	Supplemental Table 2 Study data abstraction table			Reviews are highlighted with red text.
KMC searches and study abstract summary	STUDY IDENTIFIERS AND CONTEXT										STUDY DESIGN AND LIMITATIONS							STUDY INTERVENTION
Include in new meta	Author	Year of publication	Journal ref	Continent	Country	Low-income (LC) or Lower-middle income (LMC)?	Urban, rural, mixed or unclear	Baseline/control mortality rate	Study sponsor	Setting	Study design	Allocation concealed? (adequate randomization)	Assessment blinded?	Intent to treat analysis?	Minimal loss to follow up? (more than 20% is serious limitation)	Duration of follow up	Adverse event reporting method	Target population for the intervention	Type of vaccine	Brand and/or formulation	Vaccine manufacturer	Other intervention at the same time	Coverage of the intervention	Route of delivery	Site of delivery	Point of delivery (healthcare system, etc.)	Comparison group (e.g., routine care)	Primary study outcome - description	Primary study outcome - measure	Safety-related outcome (if different from primary outcome) - description	Safety-related outcome - measure
	Orenstein 2012	2012	PLoS One 7(10): e46638	Africa	Sub-Saharan Africa- Multiple countries	LMC	Mixed		BMGF	Community	Review					42 days post partum	Literature review	Pregnant women	Multiple	Multiple	Multiple	Not specified				Clinical trials	Hypothetical clinical trial	Develop estimates of maternal and neonatal background morbidity and mortality	Mathematical modeling
	Hashim 2012	2012	PLoS Negl Trop Dis 6(7): e1743	Africa	Tanzania	LC	Mixed		BMGF	Community	Cross-sectional					> 9 mo	Self-reporting	Persons >2 years (study evaluates pregnant women inadvertently targeted)	Cholera	Dukoral rBS-WC	SBL Vaccine AB	Not specified	2-dose: 50%	Oral	Oral	Mass vaccination	Unexposed pregnancies	Birth outcomes between exposed and unexposed pregnancies	OR
	Lehmann 2003	2003	Vaccine 21(24): 3446-3450	Asia	Papua New Guinea	LMC	Mixed		None	Multiple	Review	Yes-1973 trial	Yes-1973 trial			Multiple	Physician-reporting	Pregnant women	Pneumococcal	23-valent pneumococcal polysaccharide (PncPS)		Not-specified				Hospitals	Unexposed pregnancies	Pneumococcal vaccine safety review	Antibody titers
	Lin 2012	2012	Vaccine 30(16): 2671-5	Asia	Taiwan		Urban	In Taiwan, pregnant women infected with 2009 H1N1 were 2.68 times more likely to be hospitalized than non-pregnant women	Adimmune	Hospitals	Retrospective cohort					Date of vaccination 8 weeks post partum	Medical Records	Pregnant women	Influenza	Monovalent unadjuvanted, inactivated, split-virus vaccine	Adimmune Corporation	Not specified		Intramuscular		Hospitals	Unexposed pregnancies	Adverse events after AdimFlu-S vaccination in pregnant women	Chi Squared and OR
	Quiambao 2007	2007	Vaccine 25(22): 4470-7	Asia	Philippines	LMC	Semi-Urban	Pneumococcus is responsible for 5.7 and 31% of invasive Pnc isolates in infants less than 3 months and 6months of age respectively	Finnish Academy, European Union	Multiple	RCT	Yes				Through delivery	Self-reporting or nurse reporting	Pregnant women	Pneumococcal	23-valent pneumococcal polysaccharide	Pasteur Merieux Connaught	Not-specified				Local health care facilities	Tetanus toxoid vaccine only	Immunogenicity and antibody transfer after pneumococcal vaccination	Antibody titers, percents for adverse events
	Pitisuttithum 2011	2011	PloS One 6(12): e27837	Asia	Thailand		Mixed	14,000 new HIV infections occur each year in Thailand	Thai Ministry of Public Health	Community	RCT	yes	yes	yes	9.7% discontinued visits due to loss to follow-up, refusal to participate, geographic relocation, death or unknown reasons	3.5 years	Self-reporting of adverse events; pregnancy outcomes were obtained from hospital records	HIV positive and negative individuals	HIV	Canarypox ALVAC (live recombinant canarypox vector vaccine) and HIV gp120 AIDSVAX B/E	Sanofi Pasteur- ALVAC-HIV and Global Solutions for Infectious Diseases- AIDSVAX B/E	Not specified	4-dose: 85.2%	Intramuscular	Deltoid	Ministry of public health facilities	Placebo	Adverse events related and unrelated to pregnancy	Chi Squared and OR
	Huang 2013	2013	Hum Vaccin Immunother 9(1): 177-83	Asia	China		Urban		Science and Information Technology of Guangzhou	Clinics	Prospective cohort				26/98 lost to follow up	6 months post partum	Self-reporting	Pregnant women	Rabies	Chinese PVRV or Rabipur or Verorab	Chengda Biotechnology (PVRV), Novartis (Rabipur), Sanofi Pasteur (Verorab),	Not-specified				Clinics	Rabies vaccines compared to each other	Safety of post-exposure prophylaxis during pregnancy	Chi-squared
	Lin 2013	2013	PLoS One 8(6): e62983	Asia	Taiwan		Urban		Adimmune	Hospitals	Prospective cohort				yes- 2/46 withdrew post vaccination	8 weeks post partum	Self-reporting	Pregnant women	Influenza	Trivalent, inactivate, split-virion vaccine	Adimmune Corporation	Not specified	1-dose: all women in study vaccinated	Intramuscular	Deltoid	Hospitals	Unexposed pregnancies	Immune response of the three vaccine viral strains	Geometric mean titers, seroprotection and seroconversion rates	Incidence of pre-specified adverse events and all serious/non-serious adverse events	Incidence
	Pasternak 2012	2012	JAMA 308(2): 165-74	Europe	Denmark		Mixed		Danish Medical Research Council	Community	Retrospective cohort (registry data)					Through delivery	Physician reporting	Pregnant women	Influenza	Pandemrix	GSK	Not specified				Hospital based medical birth registrar	Unexposed pregnancies	a/H1N1 vaccination association with major birth defects, preterm birth and fetal growth restriction	Prevalence OR
	Pasternak 2012-BMJ	2012	BMJ 344: e2794	Europe	Denmark		Mixed		Danish Medical Research Council and Lund University	Community	Retrospective cohort (registry data)					Through delivery or fetal death	Physician reporting	Pregnant women	Influenza	Pandemrix	GSK	Not specified				Hospital based medical birth registrar	Unexposed pregnancies	Risk of fetal death and spontaneous abortion from vaccination against a/H1N1	Hazard ratios and 95% CI
	Kallen 2012	2012	BJOG 119(13): 1583-90	Europe	Sweden		Mixed		No specific funding was obtained for study. Study was planned jointly by two authors	Swedish Medical Birth Registrar	Retrospective cohort (registry data)				18% had missing date of vaccination	Through delivery	Physician reporting	Pregnant women	Influenza	Pandemrix adjuvanted vaccine	GSK	Not specified		Intramuscular		Swedish Medical Birth Registrar	1. Unexposed pregnancies after October 1st 2009-2010 2. unexposed pregnancies before October 1st 2009	Pregnancy outcomes post H1N1 vaccination	Risk
	Tsai 2010	2010	Vaccine 28(7): 1877-80	Europe	Multiple		Mixed		Novartis	Novartis vaccine's pregnancy database	Retrospective cohort					Through delivery	Clinical trials	Pregnant women	Influenza	MF 59 adjuvanted vaccine	Novartis	Not specified				Controlled, uncontrolled and observational trials	Pregnant women receiving unadjuvanted vaccine	Pregnancy outcomes in exposed and unexposed women	Fisher's exact test
	Ludvigsson 2013	2013	Eur J Epidemiol 28(7): 579-88	Europe	Sweden		Mixed		Swedish Research Council and the Swedish Council for Working Life and Social Research (FAS)	Vaccination and obstetric/ newborn databases	Retrospective cohort					Through delivery	Physician reporting	Pregnant women	Influenza	Pandemrix monovalent adjuvanted vaccine	GSK	Not specified		Intramuscular		Web-based vaccination register and electronic standardized antenatal, obstetric and neonatal records	Unexposed pregnancies	Adverse pregnancy outcomes from influenza H1N1 vaccination	OR
	Harjulehto-Mervaala 1994	1994	Clin Infect Dis 18(3): 414-20	Europe	Finland		Mixed		None	Hospitals	Prospective cohort					Through delivery	Physician-reporting	Pregnant women	OPV	Live oral polio vaccine		Not specified	~ 94%	oral	oral	Mass vaccination	Unexposed pregnancies	Fetal development and perinatal outcome after OPV vaccination during pregnancy	Prevalence
	Auffret 2013	2013	Eur J Obstet Gynecol Reprod Biol 170(1): 114-8	Europe	France		Mixed		French agency for healthcare product safety	Community	Prospective cohort				3% lost to follow up post vaccination	Vaccination through delivery	Self-reporting	Pregnant women	Influenza	Panenza adjuvant free vaccine or Pandemrix with adjuvant and thiomersal	Sanofi Pasteur or GSK	Not specified		Intramuscular		Mass vaccination	Adverse events in general population	Adverse event and vaccine safety of influenza vaccine in pregnant women	Chi Squared
	Chavant 2013	2013	Drug Saf 36(6): 455-65	Europe	France		Mixed		ANSM (Agence Nationale de Securie du Medicament)	Vaccination centers, Hospitals	Prospective cohort				7% lost to follow up	Vaccination through delivery	Physician reporting	Pregnant women	Influenza	Panenza adjuvant free vaccine, Pandemrix with adjuvant and thiomersal or Focetria adjuvanted vaccine	Sanofi Pasteur (Panenza), GSK (Pandemrix), Novartis (Focetria)	Not specified	96.1% vaccinated during the last two trimesters	Intramuscular		Hospitals	French data in general population	Safety of a/H1N1 vaccination during pregnancy	Incidence
	Launay 2012	2012	PLoS One 7(12): e52303	Europe	France		Urban		French National Institut for Health and Medical Research	Maternity Centers	Prospective cohort	yes participants randomly selected			4% lost to follow up; 18/914 no follow up visit, 19/914 no data at delivery	Through delivery	Physician reporting and self reporting	Pregnant women	Influenza	Panenza non adjuvanted vaccine	Sanofi Pasteur	Not specified		Intramuscular		Maternity centers	Unexposed pregnancies	Consequences of maternal vaccination on pregnancy outcomes and maternal seroprotection at delivery	Chi-squared or Fisher's exact, Kruskal-Wallis , and geometric mean titers with 95% CI
	Omon 2011	2011	Vaccine 29(52): 9649-54	Europe	France		Mixed		Department of Pharmacology and General Practice at the University of Toulouse	Community	Prospective cohort				12.5% lost to follow up	Through delivery	Self-reporting, Physician-reporting, or family member reporting	Pregnant women	Influenza	Panenza	Sanofi Pasteur	Not specified	87.5% of total sample was followed through delivery	Intramuscular		Vaccine clinics or maternity wards	General population	Safety of non-adjuvanted H1N1 vaccine on pregnant women	Chi squared to compare rates
	Oppermann 2012	2012	Vaccine 30(30): 4445-52	Europe	Germany		Mixed		Institute for Clinical Teratology and Drug risk Assessment in Pregnancy	Community	Prospective cohort				6% in vaccinated cohort and 17% in control cohort	8 weeks post partum	Physician reporting- hospital discharge summaries	Pregnant women	Influenza	Pandemrix	GSK	Not specified				Hospitals	Unexposed pregnancies	H1N1 vaccine safety in pregnancy	Cox proportional hazard ratio
	De Vries 2014	2014	Birth Defects Research Part A 00:000-000	Europe	Netherlands		Mixed		The Dutch Teratology Information Service (TIS) of the Netherlands Pharmacovigilance Center Lareb	Healthcare facilities	Prospective cohort				2% lost to follow up	6 weeks post partum	Physician reporting and self reporting	Pregnant women	Influenza	Pandemrix and Focetria adjuvanted vaccines	GSK, Novartis	Not specified	Only 48.8% received recommended second dose	Intramuscular		Health care facilities	Dutch general population	Adverse events of adjuvanted a/H1N1 vaccination during pregnancy	Incidence
	Ergenoglu 2012	2012	Turk J Pediatr 54(3): 230-3	Europe	Turkey		Unclear		None	Clinics	Prospective cohort					Through delivery	Physician-reporting	Pregnant women	Rubella	R-VAC	Keymen Pharmaceuticals	Not -specified				Mass vaccination- pregnant women vaccinated inadvertently	Unexposed pregnancies	Safety of Rubella vaccine during pregnancy	Antibody titers, no adverse events reported
	Tavares 2011	2011	Vaccine 29(37): 6358-65	Europe	UK		Mixed		GSK	Hospitals	Prospective cohort				2/267 lost to follow up	Through delivery	Physician reporting	Pregnant women	Influenza	Pandemrix	GSK	Not specified				Hospitals	General population	Safety outcomes in exposed and unexposed women	Rates
	Mackenzie 2012	2012	Br J Clin Pharmacol 73(5): 801-11	Europe	UK- Scotland		Mixed		No specific external funding- vaccine was received as part of the government directed strategy	Community	Prospective cohort					Varied; > 10 months	Self-reporting	General public	Influenza	Celvapan or Pandemrix	Baxter (Celvapan), GSK (Pandemrix)	Not specified				Vaccination centers	Unexposed population	Adverse events and pregnancy outcome post H1N1 vaccination	OR and 95% CI, incidence densities
	Tavares 2013	2013	Vaccine 31(13): 1759-64	Multiple	Multiple		Mixed		GSK	GSK sponsored studies	Review					Duration of pregnancy	Hospital detection of abortion and self-reporting	Pregnant women	Herpes simplex	AS04- adjuvanted HSV glycoprotein D	GSK	Not specified		Intramuscular		All interventional GSK sponsored studies	Placebo, adjuvant alone or active comparator HAV	HSV vaccine increases the risk of spontaneous abortion associated with pregnancy conceived within the vaccination exposure window	Relative Risk (RR)
	Bednarczyk 2012	2012	Am J Obstet Gynecol 207(3): S38-46	Multiple	Multiple		Mixed		None	Community	Review					Various	Clinical trials-review	Pregnant women	Influenza	Multiple	Multiple	Not specified				Various studies on influenza vaccine safety	None	Safety of influenza immunization for fetus and neonate	n/a
	Moro 2012	2012	Expert Rev Vaccines 11(8): 911-21	Multiple	Multiple		Mixed		None	Community	Review					Various	VAERS, pharmacovigilance systems, birth registries	Pregnant women	Influenza	Inactivated and some live -attenuated	Multiple	Not specified		Multiple	Multiple	Multiple	None	Safety of influenza vaccines on pregnant women and neonates with emphasis on a/H1N1 monovalent vaccine	Percents
	Makris 2012	2012	Drug Saf 35(1): 1-14	Multiple	Multiple		Mixed		None	Community	Review					Multiple	Literature review	Pregnant women	Multiple	Multiple	Multiple	Not specified				PubMed, Scopus databases, VAERS databases	Multiple	Safety of various maternal vaccines	Percents
	Sheffield 2013	2013	Vaccine 31(40): 4264-73	Multiple	Multiple		Mixed		None	Community	Review						Publication authors	Pregnant women	Multiple	Multiple	Multiple	Not specified				Multiple	Healthy pregnancies and healthy non-pregnant adults	Standardized vital signs and laboratory assessments during maternal vaccine trials	Laboratory tests
	Cottin 2013	2013	Expert Rev Vaccines 12(11): 1351-1368	Multiple	Multiple		Mixed	About 30,000 deaths worldwide	Sanofi Pasteur	Community	Review					Anything reported between January 1993- September 2010	Multiple	All	Yellow fever	Live attenuated vaccine-Stamaril	Sanofi Pasteur	Not -specified				The Sanofi Pasteur Global Pharmacovigilance Database	General population	Adverse events from yellow fever vaccine	Counts and rates
	Thomas 2012	2012	Am J Trop Med Hyg 86(2): 359-72	Multiple	Multiple		Mixed	About 30,000 deaths worldwide	GAVI	Community	Review	Yes -RCTs				Multiple	Multiple	HIV+, pregnant women, children and older persons	Yellow fever	Arilvax or YF-VAX	Sanofi Pasteur (Arilvax), Evans Vaccines (YF-VAX)	Not -specified				Pharmacovigilance Databases	General population, unexposed pregnancies, unexposed children	Adverse events from yellow fever vaccine in vulnerable populations	Rates
	Heikkinen 2012	2012	Am J Obstet Gynecol 207(3): 177 e1-8	Multiple	Netherlands, Italy, Argentina		Mixed	2% background rate of major birth defects as observed in the Netherlands was assumed for the sample size calculations	Novartis	Community	Prospective cohort				3% lost to follow up	3 months post partum	Self-reporting and physician reporting	Pregnant women	Influenza	MF 59 adjuvanted vaccine	Novartis	Not specified	97% followed through 3 month follow up			Midwife practices, hospitals, general practitioners	General population	Influenza vaccine safety in pregnant women and neonates	Proportional Hazard models
	Dana 2009	2009	Obstet Gynecol 114(6): 1170-8	Multiple	US, France, Canada		Mixed	2.67 per 100 outcomes of congenital defects	Merck and Co., Inc.	Community	Prospective cohort				17.8% lost to follow up	0.6-3.7 years	Self-reporting	Women ages 9-26. All pregnancy exposure was either inadvertent or due to off-label use	HPV	Quadrivalent	Gardasil/Silgard; Merck and Co., Inc.	Not specified		Intramuscular	Deltoid	Merck and Co., Inc. Pregnancy Registry for Gardasil	Metro Atlanta Congenital Defects Program rates	Safety of HPV vaccine during pregnancy- pregnancy outcomes and birth defects	Rates
	Naleway 2014	2014	Vaccine 32(2014): 3122-7	North America	US		Mixed		CDC	Community	Review					Through delivery or 6 months post partum	Physician reporting	Pregnant women	Influenza	Multiple inactivated vaccines	Multiple	Not specified				Hospitals	Unexposed pregnancies	Safety of influenza vaccination during pregnancy	Relative risk, hazard ratios
	Wilson 2008	2008	J Infect Dis 197(S2): S178-84	North America	Vaccine received in either US, Puerto Rico, Canada		Mixed		Research Foundation for Microbial Diseases of Osaka University, GlaxoSmithKline Biologicals, the Sabin Vaccine Institute, the Centers for Disease Control and Prevention, and the March of Dimes	Community	Retrospective cohort (registry data)					Through delivery	Self- reporting and Physician-reporting	Pregnant women	Varicella	Varivax	Merck and Co. Inc.	Not -specified				Pregnancy registry for Varivax	Unexposed pregnancies	Outcomes after inadvertent exposure to Varicella vaccine during pregnancy	Rates
	Moro 2014	2014	Am J Obstet Gynecol 210(6): 561 e1-6	North America	US		Mixed		CDC Immunization safety	VAERS database	Retrospective cohort						Self-reporting	Pregnant women	Hepatitis	Hep A or AB combined vaccine		Not specified	3-dose: 84%			VAERS database	PRRs for inactivated influenza	Vaccine maternal adverse effects	Proportional reporting ratios (PRR)
	Adedinsewo 2013	2013	Vaccine 31(49): 5827-33	North America	US		Mixed		Kaiser Permanente Georgia community benefits grant	Community	Retrospective cohort					Through delivery	Physician reporting	Pregnant women	Influenza	Inactivated influenza vaccine		Not specified	Data available for 64.6% of women of which 18.8 received the influenza vaccine during pregnancy			PRAMS dataset, Georgia hospital discharge data , Birth certificate data	Unexposed pregnancies	Maternal vaccination impact on prematurity and SGA	Logistic regression models
	Black 2004	2004	Am J Perinatal 21(6): 333-9	North America	US		Mixed		Kaiser Permanente Northern California	Outpatient Clinics and Hospitals	Retrospective cohort					Through delivery (preterm or cesarean)	Physician reporting	Pregnant women	Influenza			Not specified	Rate of immunization coverage across the five flu seasons in this study was 7.5%			Kaiser Immunization tracking system, administrative databases	Unexposed pregnancies	Impact of influenza vaccination on pregnant women and risk of illness and safety in newborns	Cox proportional hazard ratio, Risk of ILI and adverse events
	Cantu 2013	2013	J Matern Fetal Neonatal Med 26(12): 1207-11	North America	US		Mixed			Community	Retrospective cohort					Through delivery	Physician reporting	Pregnant women	Influenza			Not specified				Perinatal record system and vaccination logs	Unexposed pregnancies	Association of influenza vaccination with increased risk of adverse pregnancy outcomes	OR and risk
	Conlin 2013	2013	Obstet Gynecol 121(3): 511-8	North America	US		Military		US Department of Defense and Military Vaccine Agency	Military	Retrospective cohort					Through delivery	Physician-reporting	Pregnant Military women	Influenza	H1N1 vaccines, seasonal influenza vaccines		Not specified				Military healthcare databases	Pregnant women receiving seasonal influenza vaccine	Safety of H1N1 vaccine in Pregnant US military women	Hazard ratios and OR
	Kharbanda 2013	2013	Am J Obstet Gynecol 204(S3): S47-51	North America	US		Mixed		GSK	Community	Retrospective cohort					Vaccine delivery (20 weeks of gestation or later) through delivery	Physician reporting- medical records, birth certificate data-	Pregnant women	Influenza	TIV	GSK	Not specified				VSD sites	Unexposed pregnancies	Adverse events between exposed and unexposed pregnant women, specifically, preterm and small for gestational age births	Incidence rates, rate ratios
	Moro 2013	2013	Obstet Gynecol 122(6): 1271-8	North America	US		Mixed		CDC	Community	Retrospective cohort					6 months post partum	Self-reporting, physician reporting, vaccine manufacturers	Pregnant women	Influenza	Live Attenuated monovalent vaccine		Not specified	Pregnancy outcomes in 84% of reports			VAERS database	General population	Maternal and infant outcomes for vaccinated pregnant women	Rates
	Munoz 2005	2005	Am J Obstet Gynecol 192(4): 1098-106	North America	US		Urban		NIH	Clinic	Retrospective cohort					Through delivery	Physician reporting	Pregnant women	Influenza		Aventis Pasteur or Wyeth products	Not specified				Clinic database	Unexposed pregnancies	Safety of influenza vaccination during pregnancy	Chi-squared and t-tests
	Nordin 2013	2013	Obstet Gynecol 121(3): 519-25	North America	US		Mixed		CDC	Community	Retrospective cohort					42 days post vaccination	Physician-reporting	Pregnant women	Influenza	TIV		Not specified				Vaccine Safety Datalink Sites	Unexposed pregnancies	Adverse Events after first trimester influenza vaccination	Incident rate ratio and 95% CI
	Nordin 2014	2014	J Pediatr 164(5): 1051-7 e2	North America	US		Mixed		CDC	Community	Retrospective cohort					Through delivery	Physician-reporting	Pregnant women	Influenza	TIV		Not specified				Vaccine Safety Datalink Sites	Unexposed pregnancies	Impact of influenza vaccine on preterm and SGA	OR
	Sheffield 2012	2012	Obstet Gynecol 120(3): 532-7	North America	US		Mixed		None	Hospital	Retrospective cohort					Through delivery	Physician reporting	Pregnant women	Influenza	TIV		Not specified				Hospital/ Clinics	Unexposed pregnancies	First trimester influenza vaccination on neonatal outcomes	Chi-squared and t-tests
	Toback 2012	2012	Influenza Other Respir Viruses 6(1): 44-51	North America	US		Mixed		MedImmune LLC	Hospital	Retrospective cohort					42 days post vaccination	Physician reporting	Pregnant women- inadvertently vaccinated	Influenza	LAIV		Not specified				Lifelink Health Plan Claims database	General population	Safety of LAIV during pregnancy	Percents
	Moro 2011	2011	Am J Obstet Gynecol 205(5): 473 e1-9	North America	US		Mixed		None	Community	Retrospective cohort					Through delivery	Self-reporting, physician reporting, vaccine manufacturers	Pregnant women	Influenza (monovalent)	MIV		Not specified				VAERS database	Unexposed pregnancies	Adverse events of MIV during pregnancy	Rates
	Moro 2011	2011	Am J Obstet Gynecol 204(2): 146 e1-7	North America	US		Mixed		None	Community	Retrospective cohort					Through delivery	Self-reporting, physician reporting, vaccine manufacturers	Pregnant women	Influenza (trivalent)	TIV and live attenuated		Not specified				VAERS database	Unexposed pregnancies	Adverse events of influenza vaccine between exposed and unexposed pregnancies	Rates
	Zheteyeva 2013	2013	Am J Obstet Gynecol 208(6): 478 e1-6	North America	US		Mixed		None	Community	Retrospective cohort					Through delivery	Physician-reporting	Pregnant women	Meningococcal	Quadrivalent polysaccharide-protein conjugate vaccine- Menactra	Sanofi Pasteur	Not specified				VAERS database	Pregnant women who received TIV and H1N1 vaccine	Safety of meningococcal vaccine in pregnancy	Proportional reporting ratios (PRR)
	Shakib 2013	2013	J Pediatr 163(5): 1422-6 e1-4	North America	US		Mixed		University of Utah Center for Clinical and Translational Science	Intermountain healthcare facilities	Retrospective cohort					12 months post partum	Physician-reporting	Pregnant women	Tdap			Not -specified				Intermountain healthcare registries	Unexposed pregnancies	Safety of Tdap vaccine during pregnancy	Chi-squared
	Zheteyeva 2012	2012	Am J Obstet Gynecol 207(1): 59 e1-7	North America	US		Mixed		None	Community	Retrospective cohort					Through delivery	Self-reporting, physician reporting, vaccine manufacturers	Pregnant women	Tdap	Adacel	Sanofi Pasteur	Not -specified				VAERS	Non-pregnant women	Safety of Tdap in pregnant women	PRR
	Wise 2000	2000	JAMA 284(10): 1271-9	North America	US		Mixed	4000-9000 hospitalizations and 100 deaths per year	None	Community	Retrospective cohort					Anything reported between March 1995-July 1998	Self-reporting, physician reporting, vaccine manufacturers	All	Varicella	Varivax	Merck and Co. Inc.	Not -specified				VAERS	General population	Adverse events from varicella vaccine	Rates
	Pass 2009	2003	N Engl J Med 360(12): 1191-9	North America	US		Mixed	None listed	National Institute of Allergy and Infectious Diseases, Sanofi Pasteur	Hospital cases	RCT	yes	yes		In treatment group 20.8% received less than 3 doses in placebo group 28% received less than 3 doses	12-42 months- pregnant subjects followed for after 42 months for birth outcomes	Self-reporting	Women of childbearing age	CMV	CMV envelope glycoprotein B with MF59 adjuvant	Sanofi Pasteur vaccine, Novartis adjuvant	Not specified	3-dose: 79% vaccine group 72% in placebo group	Intramuscular	Left Deltoid	postpartum women screened in hospitals	Placebo	CMV infection	Incidence	Vaccine adverse effects and birth outcomes	Incidence
	Baker 2003	2003	Vaccine 21(24): 3468-3472	North America	US		Urban	0.6 per 1000 births in 2001 for both early and late onset. Mortality approximately 3% for early onset and 7% for late onset	NIH	Hospital cases	RCT	yes	yes			mothers 2 months postpartum, infants 6moths of age	Self-reporting	Pregnant women	GBS	CPS-TT conjugate	Salk Institute	Not specified		Intramuscular		Hospitals	Placebo	Safety and immunogenicity in pregnant women	Mean antibody level and 95% CI	Maternal adverse effects	No serious adverse events occurred in vaccinated recipients. Injection site symptoms were mild to absent
	Wright 1999	1999	J Infect Dis 180(4): 1080-8	North America	US		Mixed	1630 HIV infected infants are born in the US each year. 12,200,000 women living with HIV/AIDS throughout the world with 600,000 infected offspring yearly	AIDS Vaccine Evaluation Group (AVEG) sponsored by the National Institute of allergy and Infectious Diseases	Community	RCT	yes			yes- no loss to follow up	18 months of age post partum	Monthly physical exam	Pregnant HIV infected women	HIV	Envelope MN rgp120 + adjuvant	MicroGeneSys vaccine; Genentech adjuvant	Not specified	>= 3-dose: 100%	Intramuscular		Selected study sites- Hospitals	Placebo	Safety of rgp120 during pregnancy	Mean antibody level and Fisher's exact test
	Munoz 2001	2001	Vaccine 20(5-6): 826-37	North America	US		Urban	228 cases per 100,000 in those 6-12 months old. Fatality rates are as high as 15-20% in children with invasive disease	NIH	Hospital	RCT	Yes	Yes		2//60 women lost to follow up	7-16 months post partum	Self-reporting and physician reporting	Pregnant women -3rd trimester	Multiple	23-valent PSV or conjugate HbOC	Lederle Praxis Laboratories (HbOC), Merck and Co. Inc. (PSV)	Not specified	58 infants followed through 7 months, 46 infants followed through 16 months			Hospital	Pregnant women given HbOC	Safety and immunogenicity of PSV in pregnant women	Chi-squared or Fisher's exact used to compare proportions
	Santosham 2001	2001	Pediatr Infect Dis J 20(10): 931-40	North America	US		Rural		NIH	Native American Population	RCT	Yes	Field workers blinded			Mothers followed up to 3 years, Infants followed for 13 months	Field-worker reporting	Pregnant women	Multiple	Hib conjugate vaccines either HbOC or OMP or 23-valent pneumococcal polysaccharide vaccine	Wyeth-Lederle Vaccines (HbOC), Merck and Co.Inc. (OMP and Pneumococcal)	Not specified				Hospital	Pneumococcal vaccine	Safety and immunogenicity of Hib vaccines verses pneumococcal	Antibody titers, percents for adverse events
	Munoz 2003	2003	Vaccine 21(24): 3465-7	North America	US		Urban		NIH	Clinics	RCT	Yes	Yes		No loss to follow up	1 year post partum	Physician-reporting	Pregnant women	RSV	RSV fusion protein 2 vaccine	Wyeth-Lederle Vaccines	Not -specified		Intramuscular		Health care facilities	Placebo	Safety and immunogenicity of RSV vaccine during pregnancy	Percents, antibody titers
	Munoz 2014	2014	JAMA 311(17): 1760-9	North America	US		Urban		Baylor College of Medicine, Group Health Research Institute, Duke University School of Medicine	Hospitals - 3 clinical sites	RCT	Yes	Yes-double blinded		Pregnant women : 6/172 infants lost to follow up; non-pregnant women 1/33 lost to follow up	2 months post partum for pregnant women, 13 months for newborns	Self-reporting and physician-reporting	Pregnant women	Tdap	Adacel	Sanofi Pasteur	Not -specified		Intramuscular		Clinical Sites	Placebo	Safety of Tdap vaccine during pregnancy	Incidence and frequency	Infant response to DTaP vaccine	Geometric Mean Concentration of antibody after 3 doses of vaccine
	Baker 1988	1988	N Engl J Med 319(18): 1180-5	North America	US		Urban	3 cases in 1000 live births resulting in approximately 11,000 cases in the US annually		Community	Prospective cohort					3 months post delivery	Clinic follow up	Pregnant women	GBS	CPS		Not specified		Subcutaneous	Deltoid	Private practice clinics	Unexposed pregnancies	Antibody level in immunized pregnancies and in newborns	Mean antibody level and 95% CI	Maternal adverse effects	Classified as mild reactions
	Sheffield 2011	2011	Obstet Gynecol 117(5): 1130-5	North America	US		Urban-primarily indigent prenatal population	800,000-1.4 million chronically infected people in the US. Underlying cause of 3,000 deaths per year	Advisory committee on Immunization Practices	Hospital Cases	Prospective cohort				16% received less than 3 doses	5-6 months after original dose	Self-reporting	Pregnant women	Hepatitis	Inactivated		Not specified	3-dose: 84%			Hospitals	Seroconversion with standard 0-, 1-, 6-month schedule	Feasibility and immunogenicity of an accelerated hepatitis B vaccine schedule in high-risk pregnant women	Immunogenicity measured by number of women who achieved seroimmunity with each successive dose of vaccine. T-test , chi squared and p-values	Maternal adverse effects	No serious adverse events and no withdrawal from study based on secondary side effects - number of cases and percent
	Abzug 2013	2013	Clin Infect Dis 56(10): 1488-97	North America	US		Mixed		National Institute of Allergy and Infectious Diseases	Community	Prospective cohort				3/130 lost to follow up	3 months post partum	Physician/Investigator reporting	HIV infected pregnant women	Influenza	Unadjuvanted inactivated monovalent H1N1 vaccine	Novartis	Not specified		Intramuscular	1 per upper extremity	IMPAACT sites	Non-pregnant HIV infected individuals	Safety and immunogenicity of H1N1 vaccine in HIV infected pregnant women	Rates for immunogenicity, event counts for safety
	Christian 2011	2011	Vaccine 29(48): 8982-7	North America	US		Mixed		NICHD	Hospital	Prospective cohort					One week post vaccination	Physician testing	Pregnant women	Influenza	Fluarix-Trivalent vaccine	GSK	Not specified				Hospital	Baseline visit	Inflammatory response to vaccination in pregnant women	ANOVA , chi-squared tests
	Kharbanda 2012	2012	Obstet Gynecol 122(3): 659-67	North America	US		Mixed		Vaccine Safety Datalink	Community	Prospective cohort					Through delivery	Physician reporting - hospital medical records	Pregnant women	Influenza	TIV and MIV		Not specified			Multiple	VSD Vaccine files	Unexposed pregnancies	Adverse effects from TIV or MIV vaccination during pregnancy	OR
	Chambers 2013	2013	Vaccine 31(44): 5026-32	North America	US, Canada		Mixed		Federal funds, OTIS	Community	Prospective cohort				<3% lost to follow up	Through delivery	Self- reporting, physician reporting	Pregnant women	Influenza	H1N1 monovalent and trivalent vaccines		Not specified				OTIS research center	Unexposed pregnancies	Risk and safety of H1N1 vaccines in women exposed during pregnancy	Relative risk, hazard ratios
	Louik 2013	2013	Vaccine 31(44): 5033-40	North America	US, Canada		Mixed		Federal Funds, OTIS	Community	Prospective cohort				<3% lost to follow up	Through delivery	Self-reporting, physician-reporting	Pregnant women	Influenza	TIV and MIV		Not specified				Community	Unexposed pregnancies	Safety of H1N1 vaccine during pregnancy	Relatives risks, hazard ratios
	Talbot 2010	2010	Vaccine 28(50): 8001-7	North America	US		Mixed		None	Community	Cross-sectional				Originally planned as a 1,3,7 and 14 day follow up but many participants did not comply with suggested frequency. Survey was revised to capture any adverse event within two weeks of vaccination	2 weeks post vaccination and for pregnant women through delivery	Self-reporting	All	Tdap	Adacel	Sanofi Pasteur	Not -specified				Mass vaccination	Non-pregnant HCP	Safety of Tdap less than 2 year after previous tetanus vaccination	Rates
	Suzano 2006	2006	Vaccine 24(9): 1421-6	South America	Brazil		Mixed		Department of Health of the State of Sao Paulo	Community	Retrospective cohort				13/545 lost to follow up	1 year post partum	Physician-reporting	Pregnant women	Yellow fever	17DD live-attenuated vaccine		Not -specified				Mass vaccination	Adverse event rates from literature	Safety of yellow fever during pregnancy	Counts of adverse events and antibody titers
	Pardon 2011	2011	J Infect Dis 204(S2): S745-7	South America	Argentina		Urban		None	Community	Prospective cohort					Through delivery	Physician-reporting	Pregnant women	Rubella	Measles-rubella (MR)–containing rubella RA27/3.	Wistar Institute	Not -specified				Mass vaccination- pregnant women vaccinated inadvertently		Fetal adverse events after rubella vaccination in pregnant women	Adverse event counts
	da Silva 2011	2011	J Infect Dis 204(S2): S722-8	South America	Brazil		Mixed		Ministry of Health, Brazil	Community	Prospective cohort					Up to 1 year	Self-reporting for mothers, physician reporting for newborns	Pregnant women	Rubella	Measles-rubella (MR)–containing rubella RA27/3.	Wistar Institute	Not -specified				Mass vaccination	Unexposed pregnancies	Safety of Rubella vaccine during pregnancy	Percents, Logistic regression
	Sato 2011	2011	J Infect Dis 204(S2): S737-44	South America	Brazil		Urban		Sao Paulo Health Department and PAHO	Community	Prospective cohort					Through delivery	Physician-reporting	Pregnant women	Rubella	Measles-rubella (MR)–containing rubella RA27/3.	Wistar Institute	Not -specified				Mass vaccination- pregnant women vaccinated inadvertently		Fetal adverse events after rubella vaccination in pregnant women	OR	Congenital rubella infection in newborns after exposure to vaccine	OR
	Nishioka 1998	1998	Trop Med Int Health 3(1): 29-33	South America	Brazil		Rural		None	Community	Case control					Birth or spontaneous abortion	Physician-reporting	Pregnant women	Yellow fever	17 D live-attenuated vaccine		Not-specified				Mass vaccination	Pregnant women without spontaneous abortion	Effect of yellow fever vaccination on spontaneous abortion	OR
	Silveira 1995	1995	Bull World Health Organ 73(5): 605-8	South America	Multiple-9 countries		Mixed		None	Hospital	Case control					Matched at delivery followed through	Physician-reporting	Pregnant women	TT			Not -specified				Hospitals	Unexposed newborns	Safety outcomes of TT in newborns	OR
	Cavalcanti 2007	2007	Trop Med Int Health 12(7): 833-7	South America	Brazil		Mixed		Foundation for Research Support of the State of Sao Paulo, Secretary of Health of the state of Sao Paulo	Community	Before/after					1 year post partum	Physician-reporting	Pregnant women	Yellow fever	17DD live-attenuated vaccine		Not -specified				Mass vaccination	Pre-vaccine campaign newborn malformation rates	Effect of yellow fever vaccine on newborn malformation rates	Rates
