# Supplementary material for: A systematic review of adverse events following immunization during pregnancy and the newborn period
Source: Vaccine. Author manuscript; Available in PMC 2021 Jul 20. (PMC8290429; doi:10.1016/j.vaccine.2015.08.043)
Supplement: Supplementary Material 1 [file NIHMS1714969-supplement-Supplementary_Material_1.xlsx]

## Sheet: Sheet1
Supplemental Table 4 List of all reported adverse event outcomes among vaccinated subjects, sorted by reporting frequency
Number of papers reporting on outcome	Outcome detected	Outcome subject (mother, fetus, neonate)	Is this a congenital abnormality/malformation?	Case definition(s) provided in at least one paper? (See Supplemental Table 2 for all definitions)	Classification system(s) used (MACDP: Metropolitan Atlanta Congenital Defects Program)	Classification code(s) used, if provided
31	Miscarriage/spontaneous abortion	Fetus	No	Yes
25	Stillbirth	Fetus	No	Yes
11	Elective abortion	Fetus	No	Yes
7	Intrauterine fetal death	Fetus	No	Yes	ICD-9-CM	ICD-9-CM 656.4x
5	Oligohydramnios	Fetus	No	No	MedDRA
3	Polyhydramnios	Fetus	No	No	MedDRA
2	Decreased fetal movement	Fetus	No	No	ICD-9	ICD-9 655.7-73
2	Fetal distress	Fetus	No	No	MedDRA
2	Intrauterine growth restriction	Fetus	No	No
2	Slow fetal growth/fetal malnutrition	Fetus	No	No	ICD-9-CM	ICD-9-CM 764.[0,1,2,9]x
2	Trisomy 18	Fetus	No	No
1	Anasarca	Fetus	No	No
1	Ectopic pregnancy	Fetus	No	No
1	Fetal arrhythmia	Fetus	No	No	MedDRA
1	Fetal movement after vaccination	Fetus	No	No
1	Hydramnios	Fetus	No	No
1	Hydronephrosis	Fetus	No	No	MedDRA
1	In utero growth retardation	Fetus	No	No
1	Increased fetal heart rate	Fetus	No	No
1	Renal tract anomaly	Fetus	No	No
1	Tachycardia	Fetus	No	No	MedDRA
19	Fever	Mother	No	Yes
14	Pre-eclampsia	Mother	No	Yes	ICD-9-CM, ICD-9	ICD-9-CM 642.4x-642.7x
12	Site pain	Mother	No	No
10	Headache	Mother	No	No	MedDRA
9	Erythema	Mother	No	No
9	Myalgia	Mother	No	No
8	Gestational hypertension	Mother	No	Yes	ICD-9, MedDRA
8	Induced abortion	Mother	No	Yes
7	Gestational diabetes	Mother	No	No	ICD-9, MedDRA	ICD-9 648.03
7	Preterm labor	Mother	No	Yes	ICD-9, MedDRA	ICD-9 644.0x, ICD-9 644.2x
7	Site swelling	Mother	No	No
6	Premature membrane rupture	Mother	No	No	ICD-9	ICD-9 658.10-13
6	Vomiting (emesis)	Mother	No	No
5	Induration	Mother	No	No
5	Influenza-like illness	Mother	No	Yes
5	Nausea	Mother	No	No
5	Urinary infection	Mother	No	No	ICD-9	ICD-9 599
4	Influenza	Mother	No	No
4	Malaise	Mother	No	No
4	Placenta previa	Mother	No	No	MedDRA
4	Premature contractions	Mother	No	No
3	Anemia	Mother	No	No	ICD-9	ICD-9 280, 648
3	Cough	Mother	No	No
3	Delivery hemorrhage	Mother	No	No
3	Dizziness	Mother	No	No	MedDRA
3	Epileptic seizure	Mother	No	No
3	Fatigue	Mother	No	No
3	Guillain-Barre syndrome	Mother	No	Yes
3	Hyperemesis	Mother	No	No	ICD-9-CM	ICD-9-CM 643.13
3	Maternal death	Mother	No	Yes
3	Pyelonephritis	Mother	No	No	ICD-9-CM	ICD-9-CM 590.1
3	Rash	Mother	No	No
3	Thrombocytopenia	Mother	No	No
3	Vaginal bleeding	Mother	No	No	MedDRA
2	Anaphylaxis	Mother	No	Yes
2	Appendicitis	Mother	No	No
2	Arthralgia	Mother	No	No
2	Bell's palsy	Mother	No	Yes
2	Cardiomyopathy	Mother	No	No	ICD-9
2	Chest pain	Mother	No	No	ICD-9-CM	ICD-9-CM 786.59
2	Chronic migraines	Mother	No	No
2	Decreased limb motility	Mother	No	No
2	Diarrhea	Mother	No	No	ICD-9-CM	ICD-9-CM 787.91
2	Eclampsia	Mother	No	No	MedDRA
2	Hypoesthesia	Mother	No	No	MedDRA
2	Nasal congestion	Mother	No	No
2	Pulmonary embolus	Mother	No	No	ICD-9
2	Sore throat	Mother	No	No
2	Syncope	Mother	No	No	MedDRA
2	Viral infection	Mother	No	No	ICD-9	ICD-9 079.89-99
1	Abdominal pain	Mother	No	No
1	Abnormal pregnancy	Mother	No	Yes
1	Abruption placentae	Mother	No	No	MedDRA
1	Allergy	Mother	No	No
1	Anemia	Mother	No	No
1	Angina	Mother	No	No
1	Asthenia	Mother	No	No
1	Asthma	Mother	No	No
1	Back pain	Mother	No	No
1	Bronchitis	Mother	No	No
1	Carcinoma in situ of cervix uteri	Mother	No	No	ICD-9-CM	ICD-9-CM 233.1
1	Cardiac failure	Mother	No	No
1	Cellulitis	Mother	No	No
1	Chest infection	Mother	No	No
1	Chest tightness	Mother	No	No
1	Chills	Mother	No	No
1	Chorioamnionitis	Mother	No	No	ICD-9
1	Chronic hypertension	Mother	No	No	ICD-9
1	Constipation	Mother	No	No
1	Coryza	Mother	No	No
1	Depression	Mother	No	No	MedDRA
1	Dyspnea	Mother	No	No
1	Ecchymosis	Mother	No	No
1	Elevated transaminase	Mother	No	No
1	Eye redness	Mother	No	No
1	Face edema	Mother	No	No
1	Failure to progress during labor	Mother	No	No	MedDRA
1	Fracture	Mother	No	No
1	Heart rhythm disorder	Mother	No	No
1	Hives	Mother	No	No
1	Hyperuricemia	Mother	No	No
1	Incompetent cervix	Mother	No	No
1	Limb pain	Mother	No	No
1	Lower respiratory tract infection	Mother	No	No
1	Menorrhagia	Mother	No	No	MedDRA
1	Normal pregnancy	Mother	No	Yes
1	Pain, nonspecific	Mother	No	No
1	Pancreatitis	Mother	No	No
1	Paresthesia	Mother	No	No
1	Pharyngitis	Mother	No	No
1	Protein C deficiency	Mother	No	No
1	Proteinuria	Mother	No	No	ICD-9
1	Pueperal infection	Mother	No	No	ICD-9
1	Rhinorrhea	Mother	No	No
1	Sciatica	Mother	No	No
1	Sinusitis	Mother	No	No
1	Site warmth	Mother	No	No
1	Tachycardia	Mother	No	No
1	Tonsillitis	Mother	No	No	MedDRA
1	Venous complication	Mother	No	No	ICD-9
31	Preterm birth	Neonate	No	Yes	ICD-9-CM	ICD-9-CM 765.[0,1]x
12	Low birth weight	Neonate	No	Yes
11	Respiratory distress	Neonate	No	No	ICD-9	ICD-9 769
11	Small for gestational age	Neonate	No	Yes
7	Caesarean section	Neonate	No	No
7	Down syndrome	Neonate	Yes	No
7	Jaundice	Neonate	No	No	ICD-9, MedDRA	ICD-9 774
6	Cleft palate	Neonate	Yes	No
5	Atrial septal defect	Neonate	Yes	No	ICD-9-CM, MACDP	ICD-9-CM 7455
5	Hypospadia	Neonate	Yes	No
5	Neonatal death/demise	Neonate	No	Yes
5	Patent ductus arteriosus	Neonate	Yes	No
4	Cleft lip	Neonate	Yes	Yes	MedDRA
4	Club feet	Neonate	Yes	No
4	Hemangioma	Neonate	Yes	No
4	Hydrocephalus	Neonate	Yes	No	MACDP
4	NICU admission	Neonate	No	No
4	Pneumonia	Neonate	No	No	ICD-9	ICD-9 480-486
4	Polydactyly	Neonate	Yes	No	MedDRA
3	Deafness	Neonate	Yes	No
3	Low Apgar score	Neonate	No	Yes
3	Pulmonary valve sclerosis	Neonate	Yes	No
3	Skin tag	Neonate	Yes	No
2	Acute bronchitis	Neonate	No	No	ICD-9	ICD-9 466
2	Anencephaly	Neonate	Yes	No
2	Bronchiolitis	Neonate	No	No
2	Developmental delay	Neonate	No	No	MedDRA
2	Hyperbilirubinemia	Neonate	No	No
2	Hypoglycemia	Neonate	No	No
2	Large for gestational age	Neonate	No	No	MedDRA
2	Laryngomalacia	Neonate	Yes	No
2	Meconium aspiration	Neonate	No	No
2	Postterm birth	Neonate	No	No	ICD-9-CM	ICD-9-CM 766.2x
2	Pyloric stenosis	Neonate	Yes	No	MedDRA
2	Renal agenesis	Neonate	Yes	No	MACDP
2	Renal cyst	Neonate	Yes	No
2	Sepsis	Neonate	No	No
2	Umbilical hernia	Neonate	Yes	No
2	Upper respiratory tract infection	Neonate	No	No
2	Ventricular septal defect	Neonate	Yes	No	ICD-9-CM	ICD-9-CM 7454
1	Acute upper respiratory tract infection	Neonate	No	No	ICD-9	ICD-9 465
1	Adrenal hyperplasia	Neonate	Yes	No
1	Adrenal insuficiency	Neonate	No	No
1	Agenesis of corpus callosum	Neonate	Yes	No	MedDRA
1	Anasarca	Neonate	Yes	No	MACDP
1	Anemia	Neonate	No	No
1	Apnea	Neonate	No	No
1	Atypical infant behavior	Neonate	No	Yes
1	Auricle defect	Neonate	Yes	No
1	Autism	Neonate	No	No	MedDRA
1	Cavernous hemangioma	Neonate	Yes	No
1	Chronic rhinitis	Neonate	No	No	ICD-9	ICD-9 472.0
1	Congenital amelia	Neonate	Yes	No
1	Congenital heart disease	Neonate	Yes	No
1	Congenital hydrocele	Neonate	Yes	No	ICD-9-CM	ICD-9-CM 778.6
1	Congenital hypothyroidism	Neonate	Yes	No
1	Crying	Neonate	No	No	MedDRA
1	Cryptorchidism	Neonate	Yes	No
1	Cystic adenomatoid malformation	Neonate	Yes	No	MedDRA
1	Cystic fibrosis	Neonate	Yes	No
1	Cystic hygroma	Neonate	Yes	No	MACDP
1	Dehydration	Neonate	No	No
1	Dermatitis	Neonate	No	No
1	Difficult start	Neonate	No	No
1	Ebstein's anomaly	Neonate	Yes	No
1	Enterocele	Neonate	Yes	No
1	Extra pretragus appendage	Neonate	Yes	No
1	Febrile seizure	Neonate	No	No
1	Fever	Neonate	No	No	ICD-9	ICD-9 780.6
1	Flatulence	Neonate	No	No	MedDRA
1	Fovea coccigea	Neonate	Yes	No
1	Gastroenteritis	Neonate	No	No
1	Gastroschisis	Neonate	Yes	No
1	Gross malformation	Neonate	Yes	Yes
1	Hip dislocation	Neonate	Yes	No
1	Hip dysplasia	Neonate	Yes	No
1	Hirschprung disease	Neonate	Yes	No
1	Holoprosencephaly	Neonate	Yes	No	MACDP
1	Hypertrophic pyloric stenosis	Neonate	Yes	No
1	Hypoperfusion	Neonate	No	No
1	Imperforate lacrimal duct	Neonate	Yes	No
1	Inguinal hernia	Neonate	Yes	No
1	Interventricular communication	Neonate	Yes	No
1	Limb amputation	Neonate	Yes	No
1	Meningitis	Neonate	No	No	MedDRA
1	Microtia	Neonate	Yes	No
1	Neonatal intraparenchymal hemorrhage	Neonate	No	No	MedDRA
1	Nevus	Neonate	Yes	No
1	Otitis media	Neonate	No	No	ICD-9	ICD-9 381-382
1	Patent foramen ovale	Neonate	Yes	No	MedDRA
1	Pelvic kidney	Neonate	Yes	No
1	Pleural effusion	Neonate	No	No	MedDRA
1	Pneumonitis	Neonate	No	No	MedDRA
1	Poland syndrome	Neonate	Yes	No
1	Polycystic kidney	Neonate	Yes	No
1	Preauricular pit	Neonate	Yes	No
1	Proximal femoral deficiency	Neonate	Yes	No
1	Prune belly syndrome	Neonate	Yes	No
1	Pulmonary valve stenosis	Neonate	Yes	No
1	Pustular melanosis	Neonate	Yes	No
1	Pyelitic dilataion	Neonate	Yes	No
1	Pyelitic hypotension	Neonate	Yes	No
1	Recurring illness	Neonate	No	Yes
1	Renal dysplasia	Neonate	Yes	No	MACDP
1	Renal tract anomaly	Neonate	Yes	No
1	Schizencephaly	Neonate	Yes	No
1	Skin anomaly, NEC	Neonate	Yes	No	ICD-9-CM	ICD-9-CM 757.39
1	Skin mastocytosis	Neonate	Yes	No
1	Spina bifida	Neonate	Yes	No	MedDRA
1	Supernumerary mammae	Neonate	Yes	No
1	Talipes calcaneus	Neonate	Yes	No
1	Tetralogy of Fallot	Neonate	Yes	No	MACDP
1	Trisomy 13	Neonate	Yes	No	MACDP
1	Trisomy 16	Neonate	Yes	No
1	Undescended testis	Neonate	Yes	No
1	Upper limb reduction	Neonate	Yes	No	MedDRA
1	Upper limb vessel anomaly	Neonate	Yes	No	ICD-9-CM	ICD-9-CM 747.63
1	Varus equines	Neonate	Yes	No
1	Ventriculomegaly	Neonate	Yes	No
