# Supplementary material for: A systematic review of adverse events following immunization during pregnancy and the newborn period
Source: Vaccine. Author manuscript; Available in PMC 2021 Jul 20. (PMC8290429; doi:10.1016/j.vaccine.2015.08.043)
Supplement: Supplementary Material 2 [file NIHMS1714969-supplement-Supplementary_Material_2.xlsx]

## Sheet: AE Matrix
Supplemental Table 3 List of case definitions provided in selected studies, detail
*Definitions in red text were obtained via author correspondence and are not defined in the publication.	Location	Publication type	Vaccine	General description of adverse events, including severity strata (if provided)	AE target (mother, neonate, etc)	AE type	AE type, detail	AE definition	Additional classification by study (serious, non-serious, unexpected, etc)	AE within-definition strata, if any	Reporting or assessment time periods/increments	Where AE principally described in paper?	AE outcomes reported on in results?	Related outcome evaluated, if any	Notable findings
Abzug 2013	NA	Prospective cohort	Influenza	All AEs graded using DAIDS Table for Grading the Severity of Adult and Pediatric AEs V1.0 (Review Appendix B)	Neonate	Perinatal	Preterm birth	Birth between 26-36 weeks gestation			2d, 10d, 21d post vaccination; 3m, 6m post delivery	Results	No		No serious AEs
Adedinsewo 2013	NA	Retrospective cohort	Influenza		Neonate	Perinatal	Preterm birth	Clincal estimate of gestational age at birth of less than 37 completed weeks				Methods	Yes, primary outcome	Preterm birth, SGA	Significant protection against preterm birth; some protective effect against SGA
					Neonate	Perinatal	Small for gestational age	Lowest 10th percentile of birth weight for each gestational week		Sex, gestational week		Methods	Yes, primary outcome
Auffret 2013	Europe	Prospective cohort	Influenza		No definitions given; reported adverse outcomes included in Supplemental Table 3						1-3w post vaccination; post delivery		Yes, primary outcome	Adverse maternal, fetal and neonatal outcomes	No apparent difference in maternal, fetal and neonatal AE prevalence in vaccinated vs general population
Baker 1988	NA	Prospective cohort	GBS		No definitions given; reported adverse outcomes included in Supplemental Table 3						24h, 48h post vaccination; post delivery		Yes
Baker 2003	NA	RCT	GBS		No definitions given; reported adverse outcomes included in Supplemental Table 3						0d-7d post vaccination (symptom diary)		Yes
Black 2004	NA	Retrospective cohort	Influenza		No definitions given; reported adverse outcomes included in Supplemental Table 3						At birth		Yes, primary outcome	Adverse maternal, fetal and neonatal outcomes	No significant difference in cesarean section or preterm birth compared to unvaccinated
Cantu 2013	NA	Retrospective cohort	Influenza		Fetus	In utero	Miscarriage/spontaneous abortion	Delivery prior to 20 weeks				Methods	Yes, primary outcome	Adverse maternal, fetal and neonatal outcomes	Adjusted risk of AEs (composite of miscarriage, stillbirth, preterm birth, neonatal death) not significantly higher compared to unvaccinated (unadjusted RR was significant)
					Neonate	Perinatal	Preterm birth	Birth at less than 37 weeks				Methods	Yes, primary outcome
					Neonate	Perinatal	Low birth weight	Birth weight under 2500 g				Methods	Yes, primary outcome
					Fetus	In utero	Stillbirth	Delivery of a non-viable fetus at or after 20 weeks				Methods	Yes, primary outcome
					Neonate	Perinatal	Small for gestational age	Brenner's standard for fetal growth less than the 10th percentile		Gestational week		Methods	Yes, primary outcome
Cavalcanti 2007	SA	Before/after	Yellow fever		No definitions given; reported adverse outcomes included in Supplemental Table 3						1m-1yr post delivery		Yes, primary outcome	Major and minor congenital malformations	No significant association with YFV exposure and major malformations; however, YFV exposure and minor dysmorphisms indicates significant association
Chambers 2013	NA	Prospective cohort	Influenza		Fetus	In utero	Miscarriage/spontaneous abortion	Spontaneous pregnancy loss at <20 gestational weeks			One to three interviews during pregnancy; one interview post delivery	Methods	Yes, primary outcome	Prevalence of birth defects, spontaneous abortion, preterm delivery, SGA	Some evidence of increased HR for preterm birth among vaccinated mothers (mean 3 day decrease); no other elevated risks for outcomes measured
					Neonate	Perinatal	Preterm birth	Delivery at <37 gestational weeks
					Neonate	Perinatal	Small for gestational age	<10th percentile for sex and gestational age in live born infants using standard US growth charts for full and preterm infants (NCHS 2000 growth curves or Lubchenko)		Sex, gestational week
Chavant 2013	Europe	Prospective cohort	Influenza	Serious: Any event leading to hospitalization, prolonging hospitalization, entaliing permanent handicap or disability, and life-threatnening or fatal condition (per French public health code)	Fetus	In utero	Miscarriage/spontaneous abortion	Intrauterine death of a fetus under 500g or of gestational age under 22 weeks' amenorrhea			Post-vaccination contact by telephone (time not specified); post delivery	Methods	Yes, primary outcome	Adverse maternal, fetal and neonatal outcomes	133 AEs, 5 serious AEs out of 2246 women followed; only 96 given vaccine in first trimester
					Fetus	In utero	Stillbirth	Intrauterine death of a fetus over 500g or of gestational age more than 22 weeks' amenorrhea				Methods	Yes, primary outcome
					Neonate	Perinatal	Low birth weight	Birth weight under 2500 g				Results	Yes, primary outcome
Christian 2011	NA	Prospective cohort	Influenza		No definitions given; reported adverse outcomes included in Supplemental Table 3						1d, 2d, 1w post vaccination
Conlin 2013	NA	Retrospective cohort	Influenza		Mother	Pregnancy-related	Pre-eclampsia	Pregnancies with an ICD-9-CM-coded diagnosis of preeclampsia (642.4x–642.7x) occurring during pregnancy	Initial diagnosis at least 1 day after pandemic H1N1 or seasonal influenza immunization, with inpatient diagnosis, diagnosis after 20 weeks gestation, and diagnosis overlapping the delivery or loss episode		At birth	Methods	Yes, primary outcome	Adverse maternal, fetal and neonatal outcomes	No significant difference in adjusted odds of preterm birth, birth defects, or fetal growth problems between vaccinated and unvaccinated
					Mother	Pregnancy-related	Preterm labor	Pregnancies with an ICD-9-CM-coded diagnosis of threatened premature labor (hereafter referred to as premature labor; 644.0x) or early (spontaneous) onset of delivery (hereafter referred to as premature delivery; 644.2x) occurring during pregnancy with initial diagnosis of either premature labor or premature delivery at least 1 day after pandemic H1N1 or seasonal influenza immunization		Presence or absence of premature delivery: In the absence of premature delivery, an inpatient diagnosis of premature labor was required and initial diagnosis had to occur between 22 and 37 weeks of gestation. For premature delivery cases, initial diagnosis of premature labor or premature delivery had to occur after 22 weeks of gestation and a diagnosis of premature delivery was required during th…		Methods
					Neonate	Perinatal	Preterm birth	Estimated gestational age <37 completed weeks				Methods
Cottin 2013	Multiple	Review	Yellow fever		Mother	Systemic	Anaphylaxis	Sudden onset (<3d after vaccination) and rapid progression of symptoms involving multiple systems organ classes: dermatologic, cardiovascular, and respiratory (per Brighton collaboration definition)		Level of diagnostic certainty (Level 1-3, Brighton)		Methods	Yes
da Silva 2011	SA	Prospective cohort	Rubella		Fetus	In utero	Miscarriage/spontaneous abortion	None given				Results	Yes
					Fetus	In utero	Stillbirth	None given				Results	Yes
Dana 2009	Multiple	Prospective cohort	HPV		Fetus	In utero	Fetal death (stillbirth)	Nonviable conceptus in pregnancies after more than 20 weeks amenorrhea				Methods	Yes	Adverse maternal, fetal and neonatal outcomes
					Fetus	In utero	Miscarriage/spontaneous abortion	Spontaneous loss of conceptus before 20 weeks amenorrhea				Methods	Yes
					Neonate	Perinatal	Preterm birth	Birth less than 37 weeks gestation				Methods	Yes
					Neonate	Perinatal	Very preterm birth	Birth less than 32 weeks gestation				Methods	Yes
					Neonate	Perinatal	Low birth weight	Birth weight under 2500 g				Methods	Yes
					Neonate	Perinatal	Very low birth weight	Birth weight under 1500 g				Methods	Yes
De Vries 2014	Europe	Prospective cohort	Influenza		Fetus	In utero	Miscarriage/spontaneous abortion	Pregnancy loss before week 22				Results	Yes	Adverse maternal, fetal and neonatal outcomes	No increased risk of adverse pregnancy outcomes between vaccinated and unvaccinated
					Fetus	In utero	Stillbirth	Pregnancy loss after week 22				Results	Yes
					Neonate	Perinatal	Very preterm birth	Birth between 22-31 weeks				Results	Yes
					Neonate	Perinatal	Preterm birth	Birth between 32-36 weeks				Results	Yes
					Neonate	Perinatal	Postterm birth	Birth 42 weeks or greater				Results	Yes
Ergenoglu 2012	Europe	Prospective cohort	Rubella		No definitions given; reported adverse outcomes included in Supplemental Table 3									Adverse maternal, fetal and neonatal outcomes
Harjulehto-Mervaala 1994	Europe	Prospective cohort	OPV		Neonate	Perinatal	Small for gestational age	Children with measurements of weight, length, and head circumference <2 SD than reference values (calculated from full-term infant measurements of combined reference cohorts)				Results	Yes, primary outcome	Adverse maternal, fetal and neonatal outcomes
					Neonate	Perinatal	Premature birth	Birth <37 weeks pregnancy				Results	Yes, primary outcome
Hashim 2012	Africa	Cross-sectional	Cholera		Fetus	In utero	Miscarriage/spontaneous abortion	Pregnancy termination within 20 weeks of conception				Methods	Yes, primary outcome	Adverse maternal, fetal and neonatal outcomes	No significant evidence of harmful effect of gestational exposure to vaccine
					Fetus	In utero	Stillbirth	Fetus born after 20 weeks gestation without pulse				Methods	Yes, primary outcome
					Neonate	Postnatal	Infant death	Live births dying later in infancy				Methods	Yes, primary outcome
					Neonate	Postnatal	Recurring illness	Illness lasting more than two weeks or occurring twice or more often				Methods	Yes, primary outcome
					Neonate	Congenital abnormality	Gross malformation	Physical defect present in baby at birth, including any abnormality visible on a naked baby (eg cleft lip or palate, Down syndrome, spina bifida, limb defects, etc)				Methods	Yes, primary outcome
					Neonate	Postnatal	Atypical infant behavior	Deviation from normal feeding, crying, defecating, urinating, sleeping, and growing behavior as defined by mother				Methods	No
Heikkinen 2012	Multiple	Prospective cohort	Influenza	Serious AE: Any congenital malformation reported	Mother	Pregnancy-related	Pre-eclampsia	Reported as assessed by investigator; no predefined definition (via correspondence)			Ongoing until birth (some subjects recruited retrospectively), 3m post-delivery	Results	Yes	Adverse maternal, fetal and neonatal outcomes	Risk of premature birth significantly decreased among vaccinated; no significant differences for other AEs monitored
					Mother	Pregnancy-related	Gestational diabetes	Reported as assessed by investigator; no predefined definition (via correspondence)				Results	Yes
					Mother	Pregnancy-related	Maternal death	Death in a pregnant woman during pregnancy, labor, or delivery (WHO def) (via correspondence)				Results	Yes
					Fetus	In utero	Miscarriage/spontaneous abortion	Loss of a fetus due to natural causes before 22 weeks gestation				Results	Yes
					Fetus	In utero	Elective abortion	Any induced or voluntary fetal loss during pregnancy (via correspondence)				Results	Yes
					Fetus	In utero	Stillbirth	Fetus born dead at >22 weeks gestation or weighing >500g (via correspondence)		Early fetal loss: fetal death >22w and <28w; late fetal loss: fetal death >=28w gestation (via correspondence)		Results	Yes
					Neonate	Perinatal	Premature birth	Birth less than 37 weeks gestational age (via correspondence)				Results	Yes
					Neonate	Perinatal	Neonatal death	Any death occurring in a neonate prior to 28 days of life (via correspondence)				Results	Yes
					Neonate	Perinatal	Low birth weight	Birth weight under 2500 g (via correspondence)				Results	Yes
Huang 2013	Asia	Prospective cohort	Rabies	AEs defined as mild (transient (<48h) requiring no medical care; moderate (restricting daily activities requiring no or minimal medical intervention); severe (seriously restricting daily activities requiring routine care, medical care or hospitalization); life-threatening (extremely restricting daily activities, requiring specific care, medical treatment and hospitalization)	Mother	Systemic	Fever	Elevated body temperature	Mild (37.1-37.5degC); moderate (37.6-39.0); severe (>39)		30min, 72h post-vaccination, 6mo post-delivery	Methods	Yes	Adverse maternal, fetal and neonatal outcomes	No moderate or severe AEs reported
Kallen 2012	Europe	Retrospective cohort (registry data)	Influenza		Neonate	Perinatal	Preterm birth	Birth <37 weeks pregnancy				Methods	Yes, primary outcome	Adverse maternal, fetal and neonatal outcomes	Rate of preterm birth and low birthweight lower than expected
					Neonate	Perinatal	Low birth weight	Birth weight under 2500 g				Methods	Yes, primary outcome
					Neonate	Perinatal	Small for gestational age	Measurements < 2 SD from expected weight		Gestational age		Methods	Yes, primary outcome
Kharbanda 2012	NA	Prospective cohort	Influenza	Neonatal AE: visits with prespecified ICD-9 codes that occur from birth through 30 days old	No definitions given; reported adverse outcomes included in Supplemental Table 3
Kharbanda 2013	NA	Retrospective cohort	Influenza	Adverse obstetric events: new, prespecified, medically attended pregnancy-related comorbidities or pregnancy complications	No definitions given; reported adverse outcomes included in Supplemental Table 3						Data reported at all inpatient, outpatient, or ED visits			Adverse obstetric events	No association with increased risks for medically attended adverse obstetric events
Launay 2012	Europe	Prospective cohort	Influenza		Fetus	In utero	Miscarriage/spontaneous abortion	Delivery between 14w-21w + 6 days gestation				Methods	Yes	Adverse maternal, fetal and neonatal outcomes	No difference in pregnancy outcomes between vaccinated and unvaccinated
					Neonate	Perinatal	Preterm birth	Birth between 22w-36w + 6 days gestation				Methods	Yes
					Mother	Systemic	Influenza-like illness	Oral temperature >37.8C with at least one influenza-like symptom (cough, sore throat, rhinorrhea, nasal obstruction)				Methods	Yes
					Neonate	Perinatal	Low Apgar score	Score <7 at 5 min				Methods	Yes
Lin 2012	Asia	Retrospective cohort	Influenza	Serious AE: Involving death, life-threatening illness, prolongation of hospitalization, permanent disability, or congenital anomaly	Neonate	Perinatal	Low birth weight	Birth weight under 2500 g				Results	Yes, primary outcome	Adverse maternal, fetal and neonatal outcomes	No significant difference in preterm delivery and stillbirth rate
					Mother	Systemic	Fever	Temperature >=38degC				Results	Yes, primary outcome
Lin 2013	Asia	Prospective cohort	Influenza		Mother	Systemic	Fever	Temperature >=38degC			30min, 4w post-vaccination; at delivery	Methods	Yes	Adverse maternal outcomes	No significant adverse effects detected
Ludvigsson 2013	Europe	Retrospective cohort	Influenza		Neonate	Perinatal	Low birth weight	Birth weight <2500g				Methods	Yes, primary outcome	Adverse maternal, fetal and neonatal outcomes	No evidence of adverse influence of vaccine on measured outcomes
					Neonate	Perinatal	Small for gestational age	<10th percentile of gestational age-specific birth weight within cohort		Gestational age		Methods	Yes, primary outcome
					Neonate	Perinatal	Preterm birth	Birth <= 36 completed weeks
					Neonate	Perinatal	Low Apgar score	Score <7 at 5 min
Mackenzie 2012	Europe	Prospective cohort	Influenza	Serious AE: AE resulting in or prolonging hospital admission, is life-threatening, fatal or resulting in significant or persisting disability	No definitions given; reported adverse outcomes included in Supplemental Table 3
Moro 2011	NA	Retrospective cohort	Influenza (monovalent)	VAERS: Report classified as serious if resulting in death, life-threatening illness, hospitalization or prolongation of hospitalization, permanent disability, or congenital anomaly	Fetus	In utero	Miscarriage/spontaneous abortion	Fetal death occurring <20 weeks gestation			Ongoing (VAERS)	Methods	Yes, primary outcome	Adverse maternal, fetal and neonatal outcomes	No concerning patterns of maternal or fetal AE outcomes
					Fetus	In utero	Stillbirth	Fetal death occurring >20 weeks gestation				Methods	Yes, primary outcome
					Neonate	Perinatal	Preterm birth	Birth at less than 37 weeks				Methods	Yes, primary outcome
					Mother	Systemic	Anaphylaxis	Physician assessment or Brighton definition				Methods	Yes, primary outcome
					Mother	Systemic	Guillain-Barre syndrome	Physician assessment or Brighton definition				Methods	Yes, primary outcome
					Mother	Systemic	Bell's palsy	Brighton definition				Methods	Yes, primary outcome
Moro 2011	NA	Retrospective cohort	Influenza (trivalent)	VAERS: Report classified as serious if resulting in death, life-threatening illness, hospitalization or prolongation of hospitalization, permanent disability, or congenital anomaly	Fetus	In utero	Miscarriage/spontaneous abortion	Fetal death occurring <20 weeks gestation			Ongoing (VAERS)	Methods	Yes, primary outcome	Adverse maternal, fetal and neonatal outcomes	No concerning patterns of maternal or fetal AE outcomes
					Fetus	In utero	Stillbirth	Fetal death occurring >20 weeks gestation				Methods	Yes, primary outcome
					Neonate	Perinatal	Preterm birth	Birth at less than 37 weeks				Methods	Yes, primary outcome
					Mother	Systemic	Anaphylaxis	Physician assessment or Brighton definition				Methods	Yes, primary outcome
					Mother	Systemic	Guillain-Barre syndrome	Physician assessment or Brighton definition				Methods	Yes, primary outcome
					Mother	Systemic	Bell's palsy	Brighton definition				Methods	Yes, primary outcome
					Fetus	In utero	Intrauterine fetal death	Fetal death with unknown gestation time				Methods	Yes, primary outcome
Moro 2013	NA	Retrospective cohort	Influenza	VAERS: Report classified as serious if resulting in death, life-threatening illness, hospitalization or prolongation of hospitalization, permanent disability, or congenital anomaly	Fetus	In utero	Miscarriage/spontaneous abortion	Fetal death occurring <20 weeks gestation			Ongoing (VAERS)	Methods	Yes, primary outcome	Adverse maternal, fetal and neonatal outcomes	No concerning patterns of maternal or fetal AE outcomes
					Fetus	In utero	Stillbirth	Fetal death occurring >20 weeks gestation				Methods	Yes, primary outcome
					Neonate	Perinatal	Preterm birth	Birth at less than 37 weeks				Methods	Yes, primary outcome
Moro 2014	NA	Retrospective cohort	Hepatitis	VAERS: Report classified as serious if resulting in death, life-threatening illness, hospitalization or prolongation of hospitalization, permanent disability, or congenital anomaly	Fetus	In utero	Miscarriage/spontaneous abortion	Fetal death occurring <20 weeks gestation			Ongoing (VAERS)	Methods	Yes, primary outcome	Adverse maternal, fetal and neonatal outcomes	No concerning patterns of maternal or fetal AE outcomes
					Fetus	In utero	Stillbirth	Fetal death occurring >20 weeks gestation				Methods	Yes, primary outcome
					Neonate	Perinatal	Preterm birth	Birth at less than 37 weeks				Methods	Yes, primary outcome
Munoz 2001	NA	RCT	Multiple		Neonate	Perinatal	Preterm birth	Birth at less than 37 weeks				Results	Yes
Munoz 2003	NA	RCT	RSV	Serious AE: AEs including death, hospitalization, and cause for hospitalization and permanently disabling conditions	No definitions given; reported adverse outcomes included in Supplemental Table 3						42d post vaccination (Serious AEs)		Yes, primary outcome	Adverse maternal, fetal and neonatal outcomes	No serious AEs 42d post vaccination; no difference in birth outcomes between vaccinated/unvaccinated
Munoz 2005	NA	Retrospective cohort	Influenza		No definitions given; reported adverse outcomes included in Supplemental Table 3										No serious adverse events in immunized; no increased risk of AEs detected
Munoz 2014	NA	RCT	Tdap		No definitions given; reported adverse outcomes included in Supplemental Table 3										No Tdap-associated serious adverse events in immunized; no increased risk of AEs detected
Nishioka 1998	SA	Case control	Yellow fever		Fetus	In utero	Miscarriage/spontaneous abortion	Any nondeliberate interruption of an intrauterine pregnancy before the 28th week of gestation (since the last menstrual period) in which the fetus is dead when expelled (WHO 1970)				Methods	Yes, primary outcome	Spontaneous abortion	aOR 2.29 (0.65-8.03) for association of YF vaccination during early preganancy and SAB
Nordin 2013	NA	Retrospective cohort	Influenza	Adverse events identified from ICD-9-CM codes from inpatient, outpatient, ED visits	No definitions given; reported adverse outcomes included in Supplemental Table 3										No association of TIV and increased risk of AE 42d post vaccination
Nordin 2014	NA	Retrospective cohort	Influenza		Neonate	Perinatal	Preterm birth	Delivery before 37 weeks gestation		"Very": <32 weeks; "Moderately": <34 weeks		Methods	Yes, primary outcome	Preterm/SGA birth	No association of TIV and increased or decreased risk of preterm or SGA birth
					Neonate	Perinatal	Small for gestational age	<10th percentile of gestational age-specific birth weight within cohort		"Very": <5th percentile		Methods	Yes, primary outcome
Omon 2011	Europe	Prospective cohort	Influenza		Neonate	Perinatal	Preterm birth	Birth at less than 37 weeks		"Severe": <32 weeks		Methods	Yes, primary outcome	Adverse maternal, fetal and neonatal outcomes	No differences in risks of maternal conditions, malformations and neonatal conditions
					Neonate	Perinatal	Low Apgar score	Apgar score <7 at 5 min
Oppermann 2012	Europe	Prospective cohort	Influenza		No definitions given; reported adverse outcomes included in Supplemental Table 3								Yes, primary outcome	Adverse maternal, fetal and neonatal outcomes	No increased risk for outcomes observed after H1N1 vaccination
Orenstein 2012	Africa	Review	Multiple		Mother	Pregnancy-related	Maternal death	Death from direct or indirect obstetric causes during pregnancy or <42 days after pregnancy termination				Methods	Yes
					Fetus	In utero	Stillbirth	Death at birth				Methods	Yes
					Neonate	Perinatal	Early neonatal death	Death of a liveborn infant within the first week of life				Methods	Yes
					Neonate	Postnatal	Late neonatal death	Death of a liveborn infant between 1-4 weeks of life				Methods	Yes
					Mother	Pregnancy-related	Severe acute maternal morbidity	Direct or indirect obstetric complications that threaten the woman's survival but do not lead to her death		Categories: hemorrhage, hypertensive disease of pregnancy, dystocia, infections, anemia, other		Methods	Yes
					Neonate	Perinatal	Low birth weight	Birth weight <2500g measured by study team within 7 days of life or extracted from official birth records				Methods	Yes
					Neonate	Perinatal	Preterm birth	Estimated gestational age <37 completed weeks as determined by ultrasound, last menstrual period, or validated exam within 7 days of life				Methods	Yes
Pardon 2011	SA	Prospective cohort	Rubella		No definitions given; reported adverse outcomes included in Supplemental Table 3								Yes	Adverse fetal outcomes
Pass 2009	US	RCT	CMV	Serious AEs defined according to FDA guidelines	No definitions given; reported adverse outcomes included in Supplemental Table 3								Yes
Pasternak 2012 (BMJ)	Europe	Retrospective cohort (registry data)	Influenza		Fetus	In utero	Fetal death	Spontaneous abortion and stillbirth combined				Methods	Yes, primary outcome	Risk of fetal death	No evidence of increased risk of fetal death
					Fetus	In utero	Miscarriage/spontaneous abortion	Abortion occurring between start of week 7 and end of week 22 of gestation				Methods	Yes, primary outcome
					Fetus	In utero	Stillbirth	Delivery of a non-viable fetus at or after 22 completed weeks				Methods	Yes, primary outcome
Pasternak 2012 (JAMA)	Europe	Retrospective cohort (registry data)	Influenza		Neonate	Perinatal	Preterm birth	Delivery before 37 weeks gestation		"Very": before 32 weeks; "Moderately": between start of 33rd week to 37 completed weeks		Methods	Yes, primary outcome	Adverse fetal outcomes	No association with significantly increased risk of measured outcomes
					Neonate	Perinatal	Low birth weight	Birth weight <2500 g		"Very": <1500g		Methods	Yes, primary outcome
Pitisuttithum 2011	Asia	RCT	HIV	AE: any undesired, noxious or pathological change in participants as indicated by physical signs, symptoms, and/or laboratory changes that occurred following administration of one of the vaccines, whether or not considered vaccine-related (includes intercurrent illnesses or injuries and unexpected exacerbations of pre-existing conditions). "Medically significant" AE: requiring two or more visits …	No definitions given; reported adverse outcomes included in Supplemental Table 3					Mild, moderate, severe per DAIDS, categorized per Medical Dictionary for Regulatory Activities organ class system				Adverse maternal, fetal and neonatal outcomes
Quiambao 2007	Asia	RCT	Pneumococcal		Mother	Local	Local reaction	Redness, swelling, induration or pain confirmed by comparison to a 2cm circle (>= circle recordes as positive)			15min, 4w post vaccination; at delivery	Methods	Yes, primary outcome	Reactogenicity
Santosham 2001	NA	RCT	Multiple		No definitions given; reported adverse outcomes included in Supplemental Table 3						1w post vaccination, symptom diary (first cohort); 24h post vaccination, HCW follow-up (second cohort)
Sato 2011	SA	Prospective cohort	Rubella		Fetus	In utero	Spontaneous abortion	Loss of a fetus <500g or prior to 22 weeks gestation				Methods	Yes, primary outcome	Adverse maternal, fetal or neonatal outcomes	No association of mass rubella vaccination with adverse birth outcomes
					Fetus	In utero	Stillbirth	Loss of a fetus >=500g or at 22 weeks gestation or later				Methods	Yes, primary outcome
					Neonate	Perinatal	Preterm birth	Birth at <37 weeks gestation				Methods	Yes, primary outcome
					Neonate	Perinatal	Low birth weight	Birth weight <2500g				Methods	Yes, primary outcome
					Mother	Pregnancy-related	Pregnancy complications	Any or none, based on self-report		Risk of premature birth, hypertension, or urinary tract infection
Shakib 2013	NA	Retrospective cohort	Tdap		No definitions given; reported adverse outcomes included in Supplemental Table 3
Sheffield 2011	NA	Prospective cohort	Hepatitis		No definitions given; reported adverse outcomes included in Supplemental Table 3						30min, 4w, 5-6m post-vaccination				No serious AE reported
Sheffield 2012	NA	Retrospective cohort	Influenza		Fetus	In utero	Stillbirth	Fetal death of >=500g				Methods	Yes, primary outcome	Adverse maternal, fetal or neonatal outcomes	Stillbirth, neonatal death, premature birth significantly decreased in vaccinated group
Sheffield 2013	Multiple	Review	Multiple	AE: Any untoward medical occurrence in a patient or clinical investigation subject administered a pharmaceutical product regardless ofits causal relationship to the study treatment. An AE can therefore be “any unfavorable and unintended sign(s), symptoms(s) or condition temporally related with the use of the investigational product."											Grading system for adverse events proposed in paper
Silveira 1995	SA	Case control	TT		No definitions given; reported adverse outcomes included in Supplemental Table 3						2d post-delivery		Yes, primary outcome	Congenital abnormalities
Suzano 2006	SA	Retrospective cohort	Yellow fever		Mother	Systemic	Mild adverse event	Headache, fever, or myalgia							No serious AE reported
Talbot 2010	NA	Cross-sectional	Tdap	Serious AE: any adverse experience anytime after vaccination that resulted in any of the following outcomes: death, a life-threatening adverse experience, inpatient hospitalization or prolongation of existing hospitalization or a persistent or significant disability/incapacity, a congenital anomaly, or an important medical event that, based upon medical judgment, may have required medical or surg…	Mother	Systemic	Fever	"Feeling feverish" and/or temperature measured to be >100.4degF			30min, 2w post-vaccination	Methods	Yes, primary outcome	Adverse events in pregnant women	No serious AE reported in pregnant women
					Mother	Local	Local reaction	Pain, redness, or swelling - ref. Table 1 for specifics		Mild, moderate, severe - ref. Table 1 for specifics		Methods	Yes, primary outcome
Tavares 2011	Europe	Prospective cohort	Influenza	Medically-attended AE: events leading to an otherwise unscheduled visit to or from medical personnel for any reason, including visits to an accident and emergency department. Serious AE: any untoward medical occurrence that: resulted in death, was life-threatening, required hospitalization or prolongation of existing hospitalization, resulted in disability/incapacity, or was a congenital anomaly/…	Neonate	Perinatal	Preterm birth	Birth at <37 weeks gestation		"Very": <32 weeks	31d, 6m post-vaccination	Methods	Yes, primary outcome	Adverse maternal, fetal or neonatal outcomes	No adverse events of special interest reported (see definition); AEs reported consistent with events anticipated in study population
					Neonate	Perinatal	Low birth weight	Birth weight <2500g		"Very": <1500g		Methods	Yes, primary outcome
					Fetus	In utero	Miscarriage/spontaneous abortion	Intrauterine death of fetus at <24w gestation				Methods	Yes, primary outcome
					Fetus	In utero	Stillbirth	Intrauterine death of fetus at >=24w gestation				Methods	Yes, primary outcome
Tavares 2013	Multiple	Review	Herpes simplex		Fetus	In utero	Miscarriage/spontaneous abortion	Termination of a pregnancy without human interference prior to 20 weeks post-conception day (or 22 weeks of gestation)				Methods	Yes, primary outcome	Spontaneous or elective abortion	No apparent relationship to dosing and no difference between groups in gestational age at time of spontaneous or elective abortion
					Fetus	In utero	Elective abortion	Induced termination of a pregnancy due to personal choice or medical reasons prior to 20 weeks post-conception day (or 22 weeks of gestation)				Methods	Yes, primary outcome
Toback 2012	NA	Retrospective cohort	Influenza		No definitions given; reported adverse outcomes included in Supplemental Table 3						42d post-vaccination; at delivery		Yes, primary outcome
Tsai 2010	Europe	Retrospective cohort	Influenza		Mother	Pregnancy-related	Normal pregnancy	Normal, live-born delivery				Results	Yes, primary outcome	Pregnancy outcome
					Mother	Pregnancy-related	Abnormal pregnancy	Ectopic pregnancy/spontaneous abortion/stillborn delivery				Results	Yes, primary outcome
					Fetus	In utero	Induced abortion	Therapeutic or elective abortion				Results	Yes, primary outcome
Wilson 2008	NA	Retrospective cohort (registry data)	Varicella		Fetus	In utero	Late fetal death	Fetal death occurring >= 20 w gestation				Methods	Yes, primary outcome	Major birth defects
					Neonate	Congenital abnormality	Various	Classified using CDC and Prevention Metropolitan Atlanta Congenital Defects Program guidelines	Major defects			Methods	Yes, primary outcome
Wise 2000	NA	Retrospective cohort	Varicella	Serious AE: deaths, life-threatening events, hospitalizations, persistent or significant disabilities, congenital anomalies, and other events of medical importance (FDA regulations)	No definitions given; reported adverse outcomes included in Supplemental Table 3						Ongoing (VAERS)	Methods	Yes, primary outcome	Selected adverse events following immunization
Wright 1999	NA	RCT	HIV	Serious AE reports: contain information that the AE resulted in death, hospitalization, prolongation of hospitalization, life-threatening illness, persistent or significant disability, or congenital anomalies. Definition modified to exclude reports on hospitalizations for delivery unless they required prolonged stay in a hospital due to delivery complications or postpartum conditions.	No definitions given; reported adverse outcomes included in Supplemental Table 3								Yes, primary outcome
Zheteyeva 2012	NA	Retrospective cohort	Tdap		Fetus	In utero	Miscarriage/spontaneous abortion	Fetal demise <20w gestation			Ongoing (VAERS)	Methods	Yes, primary outcome	Adverse maternal, fetal or neonatal outcomes	No concerning patterns of maternal or fetal AE outcomes
					Fetus	In utero	Stillbirth	Fetal demise >=20w gestation				Methods	Yes, primary outcome
					Neonate	Perinatal	Preterm birth	Live birth <37 weeks gestation				Methods	Yes, primary outcome
Zheteyeva 2013	NA	Retrospective cohort	Meningococcal		Fetus	In utero	Miscarriage/spontaneous abortion	Fetal demise <20w gestation			Ongoing (VAERS)	Methods	Yes, primary outcome	Adverse maternal, fetal or neonatal outcomes	No concerning patterns of maternal or fetal AE outcomes
					Fetus	In utero	Stillbirth	Fetal demise >=20w gestation				Methods	Yes, primary outcome
					Neonate	Perinatal	Preterm birth	Live birth <37 weeks gestation				Methods	Yes, primary outcome
